# Supplementary material for: Integrated transcriptomic and metabolomic analyses provide new insights into alkaline stress tolerance in Gossypium hirsutum
Source: Front Plant Sci. 2025 Jun 3;16:1604606. doi: 10.3389/fpls.2025.1604606 (PMC12170613; doi:10.3389/fpls.2025.1604606)
Supplement: Supplementary file 2 [file Table1.xlsx]

## Sheet: Sheet1
Table S1.All primers used in this study
gene_id	Forward primer	Reverse primer
GH_A01G0048	TCGGGAGCGGTTTCAAATGT	TACAGGCTAAGCTGCACTGG
GH_A01G2352	GCAGGCCTAAACTCGCTACA	GCGTACCATGAAACGCTCCT
GH_A03G1732	TGGGTTCCGCTTCCATCCTA	CTGGCAAGTCCCAAGGATCA
GH_A05G2081	GCGAGGAAGGCTGCGTAATA	TGGCAATCCGAGACTTGCAG
GH_A05G4235	TGCGAATGTGGTCGAGATGA	TCATTTGCAAAGCTCAGCGG
GH_A07G2044	ACTCGATGTGGGATCCCTGT	GGAAATCAGGTCAGCGTGGA
GH_A09G0143	CAAGGCATCAGATTGCGAGAG	TCCCATCAATTTCTCCACGTCTT
GH_A09G0432	GGCTGCCAATCACCTCATCA	CCATGGCGTAAGGGAGACTG
GH_A10G1801	GACGGCTAGCTTTGGTAGGC	CGCCCAAGCTGAAGAATAAGC
GH_A12G0029	CTTCCTCCAGTGATCGCCAA	GCCGAGTATGAATCTCCGGG
GH_A12G0282	TTCAGCTTGCACCACTTGGA	TCATCCAACACCGAGCTTCC
GH_A13G2571	TCAGGGTTGAACCGAACAGG	CGTACGCCCTGGTAATCTCC
GH_D02G1891	TGGCCCTTACCTGCCTCTAT	AGTGTGGCTCTGTTGGATCTG
GH_D05G2419	ATCAGGGATCGACATGCCAG	AAGTACTCGAGCTCCGGGAT
GH_D06G2326	GCGAGCTAGGCATCAAGTCT	TGGAGGCTCGAGGAGATCAA
Gh_UBQ7	GAAGGCATTCCACCTGACCAAC	CTTGACCTTCTTCTTCTTGTGCTTG
