# Supplementary material for: Integrated transcriptomic and metabolomic analyses provide new insights into alkaline stress tolerance in Gossypium hirsutum
Source: Front Plant Sci. 2025 Jun 3;16:1604606. doi: 10.3389/fpls.2025.1604606 (PMC12170613; doi:10.3389/fpls.2025.1604606)
Supplement: Supplementary file 3 [file Table2.xlsx]

## Sheet: Sheet1
Table S2. Summary statistics for RNA-seq analysis of alkaline stress samples from G. hirsutum.
Sample	Raw Reads	Clean Reads	Clean Base(G)	Q20(%)	Q30(%)	GC Content(%)	Reads mapped(%)
0h-1	60024940	57912396	8.69	98.69	96.02	44.19	98.24
0h-2	66755534	64391042	9.66	98.76	96.25	43.96	98.12
0h-3	56598552	54552458	8.18	98.68	95.97	43.9	98.06
2h-1	63576194	60727858	9.11	98.73	96.16	43.74	98.17
2h-2	51103724	49234064	7.39	98.71	96.11	43.82	97.99
2h-3	52533340	50329844	7.55	98.69	96.08	43.86	97.94
4h-1	69425074	66613390	9.99	98.69	96.05	43.83	97.85
4h-2	68627560	66001484	9.9	98.71	96.11	43.75	98.03
4h-3	59036198	56672288	8.5	98.65	95.9	43.79	98.16
8h-1	48741060	44312738	6.65	98.69	96.07	44.49	97.82
8h-2	53342402	50978018	7.65	98.71	96.11	44.16	97.99
8h-3	54736564	52103818	7.82	98.72	96.12	43.65	98.22
12h-1	55088802	52765374	7.91	98.67	95.99	43.79	98.13
12h-2	62246856	59627264	8.94	98.75	96.2	43.79	98.14
12h-3	61703702	59556014	8.93	98.68	95.97	43.95	98.01
24h-1	55031026	53053372	7.96	98.66	95.95	43.55	98.13
24h-2	67405930	64880260	9.73	98.69	96.01	43.9	98.22
24h-3	65653604	62203636	9.33	98.69	96.08	44.12	97.86
